# Supplementary material for: Eleven Crucial Pesticides Appear to Regulate Key Genes That Link MPTP Mechanism to Cause Parkinson’s Disease through the Selective Degeneration of Dopamine Neurons
Source: Brain Sci. 2023 Jun 28;13(7):1003. doi: 10.3390/brainsci13071003 (PMC10377611; doi:10.3390/brainsci13071003)
Supplement: Supplementary file 1 [file brainsci-13-01003-s001.zip]

Archive with 1 entries (1 files):
- brainsci-2458123-supplementary.pdf
